# Supplementary material for: Eliminating Digestive Irregularities Caused by Late Effects: A Pilot Study of an Innovative Culinary Nutrition Intervention for Reducing Gastrointestinal Toxicity in Gynecologic Cancer Patients Who Have Undergone Pelvic Radiotherapy
Source: Nutrients. 2024 Dec 6;16(23):4227. doi: 10.3390/nu16234227 (PMC11644450; doi:10.3390/nu16234227)
Supplement: Supplementary file 1 [file nutrients-16-04227-s001.zip]

Archive with 3 entries (3 files):
- S1 EDB Class 1 Recipes (1).pdf
- S2 Quantitative Data Tables.pdf
- S3 Qualitative Data Tables.pdf
